# Supplementary material for: Dual RNA-Sequencing of Eucalyptus nitens during Phytophthora cinnamomi Challenge Reveals Pathogen and Host Factors Influencing Compatibility
Source: Front Plant Sci. 2016 Mar 2;7:191. doi: 10.3389/fpls.2016.00191 (PMC4773608; doi:10.3389/fpls.2016.00191)
Supplement: Supplementary file 1 [file Table1.XLSX]

## Sheet: Table S1
Table S1. Expression (log2 fold change) of hormone related gene ontology terms in response to P. cinnamomi in E. nitens
TAIR ID	Euc ID	Description	Abbreviation	Expression
AT5G42650.1	Eucgr.F01505	allene oxide synthase	AOS, CYP74A, DDE2	0.843453
AT3G48090.1	Eucgr.K02885	alpha/beta-Hydrolases superfamily protein	EDS1, ATEDS1	0.932792
AT3G63010.1	Eucgr.H01611	alpha/beta-Hydrolases superfamily protein	ATGID1B, GID1B	1.43765
	Eucgr.K03422	alpha/beta-Hydrolases superfamily protein		0.785733
AT4G25000.1	Eucgr.F02349	alpha-amylase-like	ATAMY1, AMY1	3.81683
AT1G25560.1	Eucgr.G02345	AP2/B3 transcription factor family protein	TEM1, EDF1	1.19975
AT4G34710.2	Eucgr.G01735	arginine decarboxylase 2	ADC2, SPE2, ATADC2	0.717378
AT2G36910.1	Eucgr.K02930	ATP binding cassette subfamily B1	ATPGP1, PGP1, ABCB1	-1.28354
AT1G73590.1	Eucgr.K02271	Auxin efflux carrier family protein	PIN1, ATPIN1	-1.20324
AT1G32640.1	Eucgr.E00277	Basic helix-loop-helix (bHLH) DNA-binding family protein	ATMYC2, RD22BP1, JAI1, JIN1, MYC2, ZBF1	1.04547
AT3G48360.1	Eucgr.K02768	BTB and TAZ domain protein 2	BT2, ATBT2	2.24859
AT5G06950.4	Eucgr.A02240	bZIP transcription factor family protein	AHBP-1B, TGA2	0.757713
AT5G13930.1	Eucgr.D01635	Chalcone and stilbene synthase family protein	CHS, TT4, ATCHS	-1.29358
	Eucgr.D01632	Chalcone and stilbene synthase family protein		-1.31731
	Eucgr.L02670	Chalcone and stilbene synthase family protein		-1.3321
	Eucgr.K01978	Chalcone and stilbene synthase family protein		-1.37362
	Eucgr.D01640	Chalcone and stilbene synthase family protein		-1.5077
AT3G11280.2	Eucgr.G03029	Duplicated homeodomain-like superfamily protein		-0.934357
AT3G23240.1	Eucgr.E03168	ethylene response factor 1	ERF1, ATERF1	2.02758
AT1G69530.2	Eucgr.B03214	expansin A1	ATEXPA1, EXP1, EXPA1	-1.94076
AT2G36830.1	Eucgr.K02438	gamma tonoplast intrinsic protein	GAMMA-TIP, TIP1;1, GAMMA-TIP1	-1.05316
AT3G02885.1	Eucgr.F02851	GAST1 protein homolog 5	GASA5	-1.14027
AT5G14920.1	Eucgr.B03366	Gibberellin-regulated family protein		-1.42361
AT5G59845.1	Eucgr.F02269	Gibberellin-regulated family protein		-2.40981
AT2G29420.1	Eucgr.H02576	glutathione S-transferase tau 7	ATGSTU7, GST25, GSTU7	2.29517
	Eucgr.H00155	glutathione S-transferase tau 8		2.2401
AT3G16350.1	Eucgr.J02939	Homeodomain-like superfamily protein		1.00744
AT1G15690.1	Eucgr.C04383	Inorganic H pyrophosphatase family protein	AVP1, ATAVP3, AVP-3, AtVHP1;1	-0.717693
AT1G19180.1	Eucgr.C03301	jasmonate-zim-domain protein 1	JAZ1, TIFY10A	1.75203
AT5G13220.1	Eucgr.B03545	jasmonate-zim-domain protein 10	JAZ10, TIFY9, JAS1	4.51897
	Eucgr.G01954	jasmonate-zim-domain protein 10		2.64424
AT1G77690.1	Eucgr.F03758	like AUX1 3	LAX3	-1.11912
AT4G26850.1	Eucgr.F00715	mannose-1-phosphate guanylyltransferase (GDP)s;GDP-galactose:mannose-1-phosphate guanylyltransferases;GDP-galactose:glucose-1-phosphate guanylyltransferases;GDP-galactose:myoinositol-1-phosphate guanylyltransferases;glucose-1-phosphate guanylyltransferase	VTC2	1.06056
AT3G18040.1	Eucgr.B00871	MAP kinase 9	MPK9	0.821926
AT1G73500.1	Eucgr.H00554	MAP kinase kinase 9	ATMKK9, MKK9	1.51163
AT3G24500.1	Eucgr.A00305	multiprotein bridging factor 1C	MBF1C, ATMBF1C	3.19006
	Eucgr.C01056	multiprotein bridging factor 1C		3.15256
	Eucgr.C01062	multiprotein bridging factor 1C		3.09119
AT1G48000.1	Eucgr.H04082	myb domain protein 112	MYB112, AtMYB112	2.05288
AT4G37260.1	Eucgr.H02226	myb domain protein 73	MYB73, ATMYB73	0.685741
AT4G27410.2	Eucgr.F01093	NAC (No Apical Meristem) domain transcriptional regulator superfamily protein	RD26, ANAC072	1.72111
AT2G03440.1	Eucgr.B03178	nodulin-related protein 1	NRP1, ATNRP1	0.999492
AT3G04720.1	Eucgr.B02124	pathogenesis-related 4	PR4, HEL, PR-4	3.4191
	Eucgr.L03258	pathogenesis-related 4		3.32102
	Eucgr.B02122	pathogenesis-related 4		3.06175
AT2G40180.1	Eucgr.G03072	phosphatase 2C5	ATHPP2C5, PP2C5	5.09702
AT4G11260.1	Eucgr.D01807	phosphatase-related	ATSGT1B, ETA3, RPR1, EDM1, SGT1B	0.980988
AT3G22060.1	Eucgr.A01726	Receptor-like protein kinase-related family protein		5.20343
	Eucgr.A01731	Receptor-like protein kinase-related family protein		2.49352
AT1G64060.1	Eucgr.E00785	respiratory burst oxidase protein F	ATRBOH F, RBOHAP108, RBOH F	1.74975
AT3G03450.1	Eucgr.J01594	RGA-like 2	RGL2	-1.08977
AT1G78570.1	Eucgr.F03231	rhamnose biosynthesis 1	RHM1, ROL1, ATRHM1	0.71341
AT5G19530.1	Eucgr.H03531	S-adenosyl-L-methionine-dependent methyltransferases superfamily protein	ACL5	-1.30126
AT2G24400.1	Eucgr.C02131	SAUR-like auxin-responsive protein family		4.69502
AT5G50760.1	Eucgr.B03532	SAUR-like auxin-responsive protein family		0.859748
AT4G37760.1	Eucgr.I02513	squalene epoxidase 3	SQE3	2.06317
AT3G57870.1	Eucgr.H02096	sumo conjugation enzyme 1	AHUS5, EMB1637, SCE1, SCE1A, ATSCE1	0.667643
AT1G28480.1	Eucgr.A01868	Thioredoxin superfamily protein	GRX480, roxy19	1.40927
AT1G19850.1	Eucgr.F02090	Transcriptional factor B3 family protein / auxin-responsive factor AUX/IAA-related	MP, ARF5, IAA24	1.09586
AT2G47260.1	Eucgr.H00996	WRKY DNA-binding protein 23	WRKY23, ATWRKY23	1.65653
AT1G80840.1	Eucgr.F03955	WRKY DNA-binding protein 40	WRKY40, ATWRKY40	1.41278
	Eucgr.J03117	WRKY DNA-binding protein 40		0.899597
AT2G25000.1	Eucgr.C02660	WRKY DNA-binding protein 60	WRKY60, ATWRKY60	1.987
AT3G56400.1	Eucgr.K01289	WRKY DNA-binding protein 70	WRKY70, ATWRKY70	2.70376
	Eucgr.G03145	WRKY DNA-binding protein 70		1.25102
AT3G12500.1	Eucgr.L00941	basic chitinase	ATHCHIB, PR3	4.0155
	Eucgr.J02519	basic chitinase		3.93557
	Eucgr.L00938	basic chitinase		3.92971
	Eucgr.L00939	basic chitinase		3.7344
	Eucgr.L00937	basic chitinase		3.46503
	Eucgr.I01495	basic chitinase		3.11
AT2G14580.1	Eucgr.D01552	basic pathogenesis-related protein 1	ATPRB1, PRB1	4.5594
	Eucgr.G01140	basic pathogenesis-related protein 1		4.39555
	Eucgr.G01148	basic pathogenesis-related protein 1		4.36502
	Eucgr.D01560	basic pathogenesis-related protein 1		4.35524
	Eucgr.G01134	basic pathogenesis-related protein 1		3.33843
