# Supplementary material for: Dual RNA-Sequencing of Eucalyptus nitens during Phytophthora cinnamomi Challenge Reveals Pathogen and Host Factors Influencing Compatibility
Source: Front Plant Sci. 2016 Mar 2;7:191. doi: 10.3389/fpls.2016.00191 (PMC4773608; doi:10.3389/fpls.2016.00191)
Supplement: Supplementary file 2 [file Table2.XLSX]

## Sheet: Table S2
Table S2. Expression (log2 fold change) of secondary metabolite related gene ontology terms in response to P. cinnamomi in E. nitens
TAIR ID	Euc ID	Description	Abbreviation	Expression
AT4G25300.1	Eucgr.C01029	2-oxoglutarate (2OG) and Fe(II)-dependent oxygenase superfamily protein		3.32496
	Eucgr.C01285	2-oxoglutarate (2OG) and Fe(II)-dependent oxygenase superfamily protein		3.13735
AT4G25310.1	Eucgr.C01023	2-oxoglutarate (2OG) and Fe(II)-dependent oxygenase superfamily protein		3.2795
AT5G24530.1	Eucgr.K00040	2-oxoglutarate (2OG) and Fe(II)-dependent oxygenase superfamily protein	DMR6	1.93886
	Eucgr.K00447	2-oxoglutarate (2OG) and Fe(II)-dependent oxygenase superfamily protein	DMR6	1.87367
AT5G05600.1	Eucgr.G03066	2-oxoglutarate (2OG) and Fe(II)-dependent oxygenase superfamily protein		2.94799
	Eucgr.A00518	2-oxoglutarate (2OG) and Fe(II)-dependent oxygenase superfamily protein		1.71746
AT2G19590.1	Eucgr.C03886	ACC oxidase 1	ACO1, ATACO1	2.50432
AT5G48230.2	Eucgr.H00849	Acetoacetyl-CoA thiolase 2	EMB1276, ACAT2	0.688743
AT1G27450.1	Eucgr.F02260	adenine phosphoribosyl transferase 1	APT1, ATAPT1	0.832828
AT3G25570.2	Eucgr.C00232	Adenosylmethionine decarboxylase family protein		1.91543
AT5G01410.1	Eucgr.K02981	Aldolase-type TIM barrel family protein	PDX1, ATPDX1.3, RSR4, PDX1.3	0.918535
AT1G13280.1	Eucgr.F02479	allene oxide cyclase 4	AOC4	0.861432
AT5G42650.1	Eucgr.F01505	allene oxide synthase	AOS, CYP74A, DDE2	0.843453
AT4G34710.2	Eucgr.G01735	arginine decarboxylase 2	ADC2, SPE2, ATADC2	0.717378
AT1G17500.1	Eucgr.F03149	ATPase E1-E2 type family protein / haloacid dehalogenase-like hydrolase family protein		1.43303
AT1G61820.1	Eucgr.H02855	beta glucosidase 46	BGLU46	1.50668
AT4G25700.1	Eucgr.K00294	Beta-hydroxylase 1	BETA-OHASE 1, B1, chy1, BCH1	-0.956127
AT1G08450.1	Eucgr.A00106	calreticulin 3	CRT3, PSL1, EBS2, AtCRT3	1.18487
AT5G13930.1	Eucgr.D01635	Chalcone and stilbene synthase family protein	CHS, TT4, ATCHS	-1.29358
	Eucgr.D01632	Chalcone and stilbene synthase family protein		-1.31731
	Eucgr.L02670	Chalcone and stilbene synthase family protein		-1.3321
	Eucgr.K01978	Chalcone and stilbene synthase family protein		-1.37362
	Eucgr.D01640	Chalcone and stilbene synthase family protein		-1.5077
AT3G61440.1	Eucgr.E00118	cysteine synthase C1	ATCYSC1, ARATH;BSAS3;1	1.83876
AT5G07990.1	Eucgr.J02808	Cytochrome P450 superfamily protein	TT7, CYP75B1, D501	1.60912
AT1G58170.1	Eucgr.J01789	Disease resistance-responsive (dirigent-like protein) family protein		0.962878
AT1G64160.1	Eucgr.E00814	Disease resistance-responsive (dirigent-like protein) family protein		2.40269
	Eucgr.E00812	Disease resistance-responsive (dirigent-like protein) family protein		2.3079
AT1G05010.1	Eucgr.K00743	ethylene-forming enzyme	EFE, ACO4, EAT1	4.52264
	Eucgr.K00750	ethylene-forming enzyme		4.46767
	Eucgr.K00749	ethylene-forming enzyme		2.47868
	Eucgr.K00747	ethylene-forming enzyme		2.42155
	Eucgr.K00739	ethylene-forming enzyme		2.36839
	Eucgr.K00746	ethylene-forming enzyme		2.3119
	Eucgr.D01368	ethylene-forming enzyme		-1.75106
AT5G47770.1	Eucgr.E03836	farnesyl diphosphate synthase 1	FPS1	1.11495
AT3G11170.1	Eucgr.J00200	fatty acid desaturase 7	FAD7, FADD	2.92643
AT5G26030.2	Eucgr.C00637	ferrochelatase 1	FC1, FC-I, ATFC-I	1.65421
AT4G36220.1	Eucgr.J02393	Ferulic acid 5-hydroxylase 1	FAH1, CYP84A1	-1.18331
AT3G54250.1	Eucgr.J00991	GHMP kinase family protein		0.900755
AT1G30040.1	Eucgr.F03208	gibberellin 2-oxidase	ATGA2OX2, GA2OX2	1.54994
AT1G02930.2	Eucgr.H01172	glutathione S-transferase 6	GSTF6	0.712702
AT1G78380.1	Eucgr.F01425	glutathione S-transferase TAU 19	ATGSTU19, GST8, GSTU19	2.09639
	Eucgr.F01418	glutathione S-transferase TAU 19		1.12664
	Eucgr.B02780	glutathione S-transferase TAU 19		0.770807
AT2G29420.1	Eucgr.H02576	glutathione S-transferase tau 7	ATGSTU7, GST25, GSTU7	2.29517
	Eucgr.H00155	glutathione S-transferase tau 7		2.2401
AT3G09270.1	Eucgr.H02573	glutathione S-transferase TAU 8	ATGSTU8, GSTU8	3.91219
	Eucgr.K02248	glutathione S-transferase TAU 8		3.83461
	Eucgr.K01661	glutathione S-transferase TAU 8		3.74191
	Eucgr.H02578	glutathione S-transferase TAU 8		3.39455
	Eucgr.K03029	glutathione S-transferase TAU 8		2.55852
	Eucgr.K01658	glutathione S-transferase TAU 8		2.36684
AT3G19450.1	Eucgr.G01350	GroES-like zinc-binding alcohol dehydrogenase family protein	CAD4, ATCAD4, CAD, CAD-C	0.965968
AT4G30190.1	Eucgr.C02386	H(+)-ATPase 2	AHA2, PMA2, HA2	3.84613
AT5G01210.1	Eucgr.B02801	HXXXD-type acyl-transferase family protein		1.24591
AT1G76490.1	Eucgr.H05007	Hydroxy methylglutaryl CoA reductase 1	HMG1, HMGR1, AtHMGR1	2.21809
	Eucgr.I01544	Hydroxy methylglutaryl CoA reductase 1		2.1419
	Eucgr.F03606	Hydroxy methylglutaryl CoA reductase 1		-0.745239
AT4G11820.2	Eucgr.D01931	Hydroxymethylglutaryl-CoA synthase / HMG-CoA synthase	MVA1, FKP1	1.10768
AT3G02780.1	Eucgr.A01783	isopentenyl pyrophosphate:dimethylallyl pyrophosphate isomerase 2	IPP2, IPIAT1, IDI2	1.02776
AT5G09360.1	Eucgr.F02650	laccase 14	LAC14	4.03874
	Eucgr.L01345	laccase 14		3.54906
	Eucgr.F02652	laccase 14		1.73425
AT5G60020.1	Eucgr.A01282	Laccase 17	LAC17, ATLAC17	-0.998256
	Eucgr.B02316	Laccase 17		-1.14293
	Eucgr.K03111	Laccase 17		-1.63223
AT2G40370.1	Eucgr.G03098	Laccase 5	LAC5	-0.92974
AT2G38080.1	Eucgr.K02996	Laccase/Diphenol oxidase family protein	IRX12, LAC4, ATLMCO4, LMCO4	-0.862867
AT1G78600.1	Eucgr.F01367	light-regulated zinc finger protein 1	LZF1, STH3, DBB3	1.45299
AT4G26850.1	Eucgr.F00715	mannose-1-phosphate guanylyltransferase (GDP)s;GDP-galactose:mannose-1-phosphate guanylyltransferases;GDP-galactose:glucose-1-phosphate guanylyltransferases;GDP-galactose:myoinositol-1-phosphate guanylyltransferases;glucose-1-phosphate guanylyltransferase	VTC2	1.06056
AT1G73500.1	Eucgr.H00554	MAP kinase kinase 9	ATMKK9, MKK9	1.51163
AT5G49330.1	Eucgr.C00826	myb domain protein 111	MYB111, ATMYB111, PFG3	0.874246
AT1G30620.2	Eucgr.D01025	NAD(P)-binding Rossmann-fold superfamily protein	HSR8, MUR4, UXE1	0.67856
AT1G59960.1	Eucgr.H00584	NAD(P)-linked oxidoreductase superfamily protein		3.49835
	Eucgr.B02637	NAD(P)-linked oxidoreductase superfamily protein		2.76891
AT2G23420.1	Eucgr.I00907	nicotinate phosphoribosyltransferase 2	NAPRT2	1.72195
AT5G54160.1	Eucgr.F02624	O-methyltransferase 1	ATOMT1, OMT1	2.0571
	Eucgr.E03875	O-methyltransferase 1		-1.78148
AT4G35160.1	Eucgr.K00951	O-methyltransferase family protein		-1.10115
AT2G06050.3	Eucgr.C03541	oxophytodienoate-reductase 3	OPR3	4.70105
AT4G30210.2	Eucgr.C02330	P450 reductase 2	ATR2, AR2	1.20646
AT3G53260.1	Eucgr.G02850	phenylalanine ammonia-lyase 2	PAL2, ATPAL2	2.23575
	Eucgr.G02852	phenylalanine ammonia-lyase 2		0.750542
AT5G65690.1	Eucgr.E03864	phosphoenolpyruvate carboxykinase 2	PCK2, PEPCK	3.78471
AT1G06570.1	Eucgr.A02022	phytoene desaturation 1	PDS1, HPD	1.48328
AT1G78570.1	Eucgr.F03231	rhamnose biosynthesis 1	RHM1, ROL1, ATRHM1	0.71341
AT4G26220.1	Eucgr.C00924	S-adenosyl-L-methionine-dependent methyltransferases superfamily protein		2.44595
AT4G34050.1	Eucgr.I01134	S-adenosyl-L-methionine-dependent methyltransferases superfamily protein	CCoAOMT1	-0.701724
AT1G17020.1	Eucgr.E02899	senescence-related gene 1	SRG1, ATSRG1	2.56963
AT5G09640.1	Eucgr.G01113	serine carboxypeptidase-like 19	SNG2, SCPL19	0.744091
AT5G53970.1	Eucgr.A01848	Tyrosine transaminase family protein		2.08653
	Eucgr.A01853	Tyrosine transaminase family protein		2.07864
	Eucgr.A01845	Tyrosine transaminase family protein		1.77466
AT5G65550.1	Eucgr.J01008	UDP-Glycosyltransferase superfamily protein		1.99532
AT2G38470.1	Eucgr.B04010	WRKY DNA-binding protein 33	WRKY33, ATWRKY33	1.04294
